# Supplementary material for: Primary oxidative phosphorylation defects lead to perturbations in the human B cell repertoire
Source: Front Immunol. 2023 Jul 7;14:1142634. doi: 10.3389/fimmu.2023.1142634 (PMC10361569; doi:10.3389/fimmu.2023.1142634)
Supplement: Supplementary file 2 [file DataSheet_2.xlsx]

## Sheet: HLA Results
Status	Number	Sex	Race	DRB1*	DRB1*	DQB1*	DQB1*	DRB3*	DRB3*	DRB4*	DRB4*	DRB5*	DRB5*
healthy control	1	M	Black/AfrAm	01	11	03	05	02	not present	not present	not present	not present	not present
healthy control	2	M	Black/AfrAm	03	11	03	04	01	02	np	np	np	np
healthy control	3	F	White	04	07	02	03	np	np	01	np	np	np
healthy control	4	M	Multiracial	04	08	03	04	np	np	01	np	np	np
healthy control	5	F	White	04	13	03	06	02	np	01	np	np	np
healthy control	6	M	White	04	13	03	06	02	np	01	np	np	np
healthy control	7	M	White	04	16	03	05	np	np	01	np	02	np
healthy control	8	M	Black/AfrAm	07	11	02	03	02	np	01	np	np	np
healthy control	9	F	White	07	11	03	03	02	np	01N	np	np	np
healthy control	10	M	Multiracial	07	13	02	06	02	np	01	np	np	np
healthy control	11	M	Multiracial	07	15	02	06	np	np	01	np	01	np
healthy control	12	F	White	11	13	03	06	01	02	np	np	np	np
healthy control	13	F	Multiracial	13	16	05	06	03	np	np	np	02	np
patient	1	M	White	01	04	04	05	np	np	01	np	np	np
patient	2	M	White	01	09	03	05	np	np	01	np	np	np
patient	3	F	White	03	04	02	03	01	np	01	np	np	np
patient	4	F	Black/AfrAm	03	04	03	04	01	np	01	np	np	np
patient	5	F	Asian	03	09	02	03	02	np	01	np	np	np
patient	6	M	White	03	15	02	06	01	np	np	np	01	np
patient	7	F	Not provided	04	07	02	03	np	np	01	np	np	np
patient	8	M	White	04	11	03	03	02	np	01	np	np	np
patient	9	F	Asian	04	12	03	03	03	np	01	np	np	np
patient	10	F	White	04	16	03	05	np	np	01	np	02	np
patient	11	M	Black/AfrAm	07	07	02	02	np	np	01	np	np	np
patient	12	M	Multiracial	07	07	02	02	np	np	01	np	np	np
patient	13	F	Not provided	07	15	03	06	np	np	01N	np	01	np
patient	14	M	White	07	15	03	06	np	np	01N	np	np	np
patient	15	M	White	08	11	03	04	02	np	np	np	np	np
patient	16	F	White	08	15	04	06	np	np	np	np	01	np
patient	17	F	White	11	16	03	05	02	np	np	np	02	np
patient	18	M	White	15	15	06	6	np	np	np	np	01	np
